# Supplementary material for: Improved Interfacial Contact for Pyramidal Texturing of Silicon Heterojunction Solar Cells
Source: Molecules. 2022 Mar 5;27(5):1710. doi: 10.3390/molecules27051710 (PMC8911853; doi:10.3390/molecules27051710)
Supplement: Supplementary file 1 [file molecules-27-01710-s001.zip]

Archive with 1 entries (1 files):
- molecules-1553945-supplementary.pdf
